# Supplementary material for: Protective Effects of Hippophae rhamnoides L. Phenylpropanoids on Doxorubicin-Induced Cardiotoxicity in Zebrafish
Source: Molecules. 2022 Dec 13;27(24):8858. doi: 10.3390/molecules27248858 (PMC9786120; doi:10.3390/molecules27248858)
Supplement: Supplementary file 1 [file molecules-27-08858-s001.zip]

Archive with 1 entries (1 files):
- molecules-2057505-supplementary.pdf
